# Supplementary material for: Anticancer effects of Erzhimaoling decoction in high-grade serous ovarian cancer in vitro and in vivo
Source: Eur J Med Res. 2024 Aug 5;29:405. doi: 10.1186/s40001-024-01968-4 (PMC11299366; doi:10.1186/s40001-024-01968-4)
Supplement: Supplementary file 1 — Supplementary Material 1. [file 40001_2024_1968_MOESM1_ESM.zip › western blot original images/original images for all western blots/western blot band order.txt]

For Figure 1-3, from left to right：
A：blank serum group
B：5%  EZMLD medicated serum group
C：10% EZMLD medicated serum group
D：10% EZMLD medicated serum +METTL3 siRNA
E：10% EZMLD medicated serum +METTL14 siRNA
F：blank serum+METTL3 cDNA
G：blank serum+METTL14 cDNA
H:  other group not included in this study

For Figure 4-7, from left to right：
A：Normal SKOV3 cell nude mouse xenografts treated with saline
B：Normal SKOV3 cell nude mouse xenografts + 6.75 g/kg EZMLD
C：Normal SKOV3 cell nude mouse xenografts +13.5 g/kg EZMLD
D：Normal SKOV3 cell nude mouse xenografts + 27 g/kg EZMLD
E：Nude mouse xenografts with down regulation of METTL3 + 27 g/kg EZMLD
F：Nude mouse xenografts with down regulation of METTL14 + 27 g/kg EZMLD
